# Supplementary material for: Hierarchical Particle Approach for Co-Precipitated Amorphous Solid Dispersions for Use in Preclinical In Vivo Studies
Source: Pharmaceutics. 2021 Jul 7;13(7):1034. doi: 10.3390/pharmaceutics13071034 (PMC8308979; doi:10.3390/pharmaceutics13071034)
Supplement: Supplementary file 1 [file pharmaceutics-13-01034-s001.zip]

Archive with 1 entries (1 files):
- pharmaceutics-1252588-supplementary.pdf
